# Supplementary material for: Primary tumor resection: a new hope or an old illusion for patients with metastatic non-small cell lung neuroendocrine tumors?
Source: World J Surg Oncol. 2025 Oct 31;23:411. doi: 10.1186/s12957-025-04063-y (PMC12577287; doi:10.1186/s12957-025-04063-y)
Supplement: Supplementary file 1 — Supplementary Material 1 [file 12957_2025_4063_MOESM1_ESM.zip › Table S4.xlsx]

## Sheet: Sheet1
Table S4: Univariate and multivariate Cox proportional hazard regression analysis in mNSCLC-NET patients (n = 1776)
Variables		Univariate analysis			Multivariate analysis
		HR (95% CI)	P		HR (95% CI)	P
Age
	≤ 65 years	Reference			Reference
	> 65 years	1.25 (1.13 ~ 1.38)	<0.001		1.29 (1.16 ~ 1.44)	<0.001
Sex
	Female	Reference			Reference
	Male	1.57 (1.42 ~ 1.75)	<0.001		1.17 (1.05 ~ 1.30)	0.004
Race
	White	Reference
	Others	0.89 (0.78 ~ 1.02)	0.094
Marital
	Married	Reference
	Not married	1.06 (0.95 ~ 1.17)	0.282
Histology
	Typical carcinoid	Reference			Reference
	Atypical carcinoid	1.97 (1.55 ~ 2.51)	<0.001		2.21 (1.73 ~ 2.83)	<0.001
	LCNEC	5.13 (4.30 ~ 6.10)	<0.001		5.49 (4.51 ~ 6.69)	<0.001
Laterality
	Right	Reference
	Left	0.90 ~ 1.11)	0.949
Primary Site
	Upper lobe	Reference			Reference
	Middle lobe	0.52 (0.42 ~ 0.65)	<0.001		0.94 (0.75 ~ 1.19)	0.614
	Lower lobe	0.76 (0.67 ~ 0.86)	<0.001		0.99 (0.87 ~ 1.12)	0.861
	Others	0.94 (0.81 ~ 1.09)	0.393		1.08 (0.93 ~ 1.25)	0.315
T stage
	T1-2	Reference			Reference
	T3-4	1.12 (1.01 ~ 1.24)	0.033		1.14 (1.02 ~ 1.27)	0.019
N stage
	N0	Reference			Reference
	N1-3	2.07 (1.83 ~ 2.33)	<0.001		1.57 (1.39 ~ 1.78)	<0.001
Radiation
	No	Reference			Reference
	Yes	1.48 (1.34 ~ 1.65)	<0.001		1.02 (0.92 ~ 1.14)	0.706
Chemotherapy
	No	Reference			Reference
	Yes	1.19 (1.07 ~ 1.33)	0.002		0.55 (0.48 ~ 0.62)	<0.001
Surgery
	No	Reference			Reference
	Yes	0.33 (0.27 ~ 0.39)	<0.001		0.45 (0.37 ~ 0.54)	<0.001
Abbreviations: mNSCLC-NET, metastatic non-small cell neuroendocrine tumor; LCNEC, large cell neuroendocrine carcinoma.
