# Supplementary material for: Primary tumor resection: a new hope or an old illusion for patients with metastatic non-small cell lung neuroendocrine tumors?
Source: World J Surg Oncol. 2025 Oct 31;23:411. doi: 10.1186/s12957-025-04063-y (PMC12577287; doi:10.1186/s12957-025-04063-y)
Supplement: Supplementary file 1 — Supplementary Material 1 [file 12957_2025_4063_MOESM1_ESM.zip › Table S5.xlsx]

## Sheet: Sheet1
Table S5. The baseline characteristics of different treatment modalities in mNSCLC - NET
Variables		No - treatment N = 378	Surgery N = 107	Chemotherapy N = 451	Radiotherapy N = 213	Chemoradiotherapy N = 510	Surgery + chemotherapy N = 21	Surgery + radiotherapy N = 53	Surgery + chemoradiotherapy N = 43
Age (%)
	≤ 65 years	141 (37.30)	64 (59.81)	222 (49.22)	101 (47.42)	305 (59.80)	10 (47.62)	34 (64.15)	34 (79.07)
	> 65 years	237 (62.70)	43 (40.19)	229 (50.78)	112 (52.58)	205 (40.20)	11 (52.38)	19 (35.85)	9 (20.93)
Sex (%)
	Female	206 (54.50)	84 (78.50)	192 (42.57)	97 (45.54)	213 (41.76)	6 (28.57)	29 (54.72)	21 (48.84)
	Male	172 (45.50)	23 (21.50)	259 (57.43)	116 (54.46)	297 (58.24)	15 (71.43)	24 (45.28)	22 (51.16)
Race (%)
	White	317 (83.86)	82 (76.64)	369 (81.82)	168 (78.87)	416 (81.57)	20 (95.24)	45 (84.91)	38 (88.37)
	Others	61 (16.14)	25 (23.36)	82 (18.18)	45 (21.13)	94 (18.43)	1 (4.76)	8 (15.09)	5 (11.63)
Marital (%)
	Married	171 (45.24)	63 (58.88)	241 (53.44)	99 (46.48)	295 (57.84)	11 (52.38)	29 (54.72)	22 (51.16)
	Not married	207 (54.76)	44 (41.12)	210 (46.56)	114 (53.52)	215 (42.16)	10 (47.62)	24 (45.28)	21 (48.84)
Histology (%)
	Typical carcinoid	142 (37.57)	72 (67.29)	55 (12.20)	19 (8.92)	43 (8.43)	3 (14.29)	9 (16.98)	3 (6.98)
	Atypical carcinoid	40 (10.58)	17 (15.89)	49 (10.86)	12 (5.63)	25 (4.90)	2 (9.52)	15 (28.30)	5 (11.63)
	LCNEC	196 (51.85)	18 (16.82)	347 (76.94)	182 (85.45)	442 (86.67)	16 (76.19)	29 (54.72)	35 (81.40)
Laterality (%)
	Right	219 (57.94)	59 (55.14)	270 (59.87)	131 (61.50)	306 (60.00)	14 (66.67)	34 (64.15)	25 (58.14)
	Left	159 (42.06)	48 (44.86)	181 (40.13)	82 (38.50)	204 (40.00)	7 (33.33)	19 (35.85)	18 (41.86)
Primary Site (%)
	Upper lobe	138 (36.51)	28 (26.17)	205 (45.45)	119 (55.87)	284 (55.69)	14 (66.67)	22 (41.51)	19 (44.19)
	Middle lobe	39 (10.32)	19 (17.76)	33 (7.32)	8 (3.76)	24 (4.71)	2 (9.52)	6 (11.32)	3 (6.98)
	Lower lobe	132 (34.92)	43 (40.19)	129 (28.60)	56 (26.29)	121 (23.73)	4 (19.05)	17 (32.08)	14 (32.56)
	Others	69 (18.25)	17 (15.89)	84 (18.63)	30 (14.08)	81 (15.88)	1 (4.76)	8 (15.09)	7 (16.28)
T stage (%)
	T1-2	167 (44.18)	48 (44.86)	183 (40.58)	93 (43.66)	206 (40.39)	14 (66.67)	27 (50.94)	32 (74.42)
	T3-4	211 (55.82)	59 (55.14)	268 (59.42)	120 (56.34)	304 (59.61)	7 (33.33)	26 (49.06)	11 (25.58)
N stage (%)
	N0	154 (40.74)	77 (71.96)	89 (19.73)	54 (25.35)	123 (24.12)	11 (52.38)	19 (35.85)	18 (41.86)
	N1-3	224 (59.26)	30 (28.04)	362 (80.27)	159 (74.65)	387 (75.88)	10 (47.62)	34 (64.15)	25 (58.14)
Abbreviations: mNSCLC-NET, metastatic non-small cell neuroendocrine tumor; LCNEC, large cell neuroendocrine carcinoma.
