# Supplementary material for: Primary tumor resection: a new hope or an old illusion for patients with metastatic non-small cell lung neuroendocrine tumors?
Source: World J Surg Oncol. 2025 Oct 31;23:411. doi: 10.1186/s12957-025-04063-y (PMC12577287; doi:10.1186/s12957-025-04063-y)
Supplement: Supplementary file 1 — Supplementary Material 1 [file 12957_2025_4063_MOESM1_ESM.zip › Table S6.xlsx]

## Sheet: Sheet1
Table S6: Cox regression for efficacy analysis of mNSCLC - NET
Therapy methods	Unadjusted			Adjusted*
	HR (95CI%)	P value		HR (95CI%)	P Value
No - treatment	Reference			Reference
Surgery	0.18 (0.12 ~ 0.26)	<0.001		0.24 (0.17 ~ 0.35)	<0.001
Chemotherapy	1.23 (1.05 ~ 1.44)	0.009		0.58 (0.49 ~ 0.68)	<0.001
Radiotherapy	2.31 (1.92 ~ 2.79)	<0.001		1.17 (0.97 ~ 1.42)	0.104
Chemoradiotherapy	1.25 (1.07 ~ 1.45)	0.004		0.53 (0.45 ~ 0.63)	<0.001
Surgery+ chemotherapy	0.97 (0.61 ~ 1.55)	0.899		0.59 (0.37 ~ 0.94)	0.026
Surgery + radiotherapy	0.64 (0.46 ~ 0.89)	0.008		0.38 (0.27 ~ 0.53)	<0.001
Surgery+ chemoradiotherapy	0.68 (0.48 ~ 0.95)	0.025		0.33 (0.23 ~ 0.47)	<0.001
* adjusted for Age(years), Sex, Tstage, N stage, Histology. Abbreviations: mNSCLC-NET, metastatic non-small cell neuroendocrine tumor.
