# Supplementary material for: Primary tumor resection: a new hope or an old illusion for patients with metastatic non-small cell lung neuroendocrine tumors?
Source: World J Surg Oncol. 2025 Oct 31;23:411. doi: 10.1186/s12957-025-04063-y (PMC12577287; doi:10.1186/s12957-025-04063-y)
Supplement: Supplementary file 1 — Supplementary Material 1 [file 12957_2025_4063_MOESM1_ESM.zip › Table S7.xlsx]

## Sheet: Sheet1
Table S7 Demographic information of mNSCLC-NET patients who underwent primary tumor surgery in the training and validation cohorts （n = 209）
Variables				Training Cohort			Test Cohort		P
				(n = 146)			(n = 63)
Age, n(%)									0.692
		≤ 65 years		90 (61.64)			37 (58.73)
		> 65 years		56 (38.36)			26 (41.27)
Sex, n(%)									0.094
		Female		84 (57.53)			44 (69.84)
		Male		62 (42.47)			19 (30.16)
Race, n(%)									0.185
		White		119 (81.51)			56 (88.89)
		Others		27 (18.49)			7 (11.11)
Marital, n(%)									0.11
		Married		87 (59.59)			30 (47.62)
		Not married		59 (40.41)			33 (52.38)
Histology, n(%)									0.555
		Typical carcinoid		53 (36.30)			23 (36.51)
		Atypical carcinoid		27 (18.49)			8 (12.70)
		LCNEC		66 (45.21)			32 (50.79)
Laterality, n(%)									0.872
		Right		84 (57.53)			37 (58.73)
		Left		62 (42.47)			26 (41.27)
Primary Site, n(%)									0.606
		Upper lobe		55 (37.67)			27 (42.86)
		Middle lobe		17 (11.64)			7 (11.11)
		Lower lobe		50 (34.25)			23 (36.51)
		Others		24 (16.44)			6 (9.52)
T, n(%)									0.285
		T1-2		74 (50.68)			37 (58.73)
		T3-4		72 (49.32)			26 (41.27)
N, n(%)									0.799
		N0		76 (52.05)			34 (53.97)
		N1-3		70 (47.95)			29 (46.03)
Radiation, n(%)									0.454
		No		99 (67.81)			46 (73.02)
		Yes		47 (32.19)			17 (26.98)
Chemotherapy, n(%)									0.354
		No		82 (56.16)			31 (49.21)
		Yes		64 (43.84)			32 (50.79)
Abbreviations: mNSCLC-NET, metastatic non-small cell neuroendocrine tumor; LCNEC, large cell neuroendocrine carcinoma.
