# Supplementary material for: Primary tumor resection: a new hope or an old illusion for patients with metastatic non-small cell lung neuroendocrine tumors?
Source: World J Surg Oncol. 2025 Oct 31;23:411. doi: 10.1186/s12957-025-04063-y (PMC12577287; doi:10.1186/s12957-025-04063-y)
Supplement: Supplementary file 1 — Supplementary Material 1 [file 12957_2025_4063_MOESM1_ESM.zip › Table S8.xlsx]

## Sheet: Sheet1
Table S8 P values for AUC comparison between any pair of models tested by the DeLong method in the validation set
Model	LR (0.760)	RF (0.707)	DT (0.692)	SVC (0.669)	KNN (0.711)
(AUC Value)
LR (0.760)	1	0.047	0.016	0.003	0.046
RF (0.707)		1	0.501	0.325	0.698
DT (0.692)			1	0.724	0.712
SVC (0.669)				1	0.495
KNN (0.711)					1
Abbreviations: AUC, area under the curve;RF, Random Forest, DT, Decision Tree, SVC, support vector machine, KNN, K-Nearest Neighbor; LR, logistic regression.
