# Supplementary material for: Primary tumor resection: a new hope or an old illusion for patients with metastatic non-small cell lung neuroendocrine tumors?
Source: World J Surg Oncol. 2025 Oct 31;23:411. doi: 10.1186/s12957-025-04063-y (PMC12577287; doi:10.1186/s12957-025-04063-y)
Supplement: Supplementary file 1 — Supplementary Material 1 [file 12957_2025_4063_MOESM1_ESM.zip › Table S1.xlsx]

## Sheet: Sheet1
Table S1 Characteristics of the study population in surgical and non - surgical treatments of the primary site before and after PSM
Variables		Before PSM					After PSM
		Surgery to primary site (n = 224)	Non-surgery to primary site (n = 1552)	P	SMD		Surgery to primary site (n = 209)	Non-surgery to primary site (n = 209)	P	SMD
Age (%)				<0.001					0.488
	≤ 65 years	142 (63.39)	769 (49.55)		0.287		127 (60.77)	123 (58.85)		-0.029
	> 65 years	82 (36.61)	783 (50.45)		-0.287		82 (39.23)	86 (41.15)		0.029
Sex (%)				<0.001					0.764
	Female	140 (62.50)	708 (45.62)		0.349		128 (61.24)	127 (60.77)		-0.05
	Male	84 (37.50)	844 (54.38)		-0.349		81 (38.76)	82 (39.23)		0.05
Race (%)				0.782					0.597
	White	185 (82.59)	1270 (81.83)		0.02		175 (83.73)	163 (77.99)		-0.028
	Others	39 (17.41)	282 (18.17)		-0.02		34 (16.27)	46 (22.01)		0.028
Marital (%)				0.278					0.77
	Married	125 (55.80)	806 (51.93)		0.078		117 (55.98)	119 (56.94)		0.068
	Not married	99 (44.20)	746 (48.07)		-0.078		92 (44.02)	90 (43.06)		-0.068
Histology (%)				<0.001					0.722
	Typical carcinoid	87 (38.84)	259 (16.69)		0.454		76 (36.36)	71 (33.97)		-0.039
	Atypical carcinoid	39 (17.41)	126 (8.12)		0.245		35 (16.75)	25 (11.96)		0.075
	LCNEC	98 (43.75)	1167 (75.19)		-0.634		98 (46.89)	113 (54.07)		-0.019
Laterality (%)				0.834					0.622
	Right	132 (58.93)	926 (59.66)		-0.015		121 (57.89)	119 (56.94)		-0.048
	Left	92 (41.07)	626 (40.34)		0.015		88 (42.11)	90 (43.06)		0.048
Primary Site (%)				<0.001					0.926
	Upper lobe	83 (37.05)	746 (48.07)		-0.228		82 (39.23)	84 (40.19)		-0.039
	Middle lobe	30 (13.39)	104 (6.70)		0.196		24 (11.48)	23 (11.00)		0.044
	Lower lobe	78 (34.82)	438 (28.22)		0.139		73 (34.93)	79 (37.80)		-0.02
	Others	33 (14.73)	264 (17.01)		-0.064		30 (14.35)	23 (11.00)		0.04
T stage (%)				<0.001					0.626
	T1-2	121 (54.02)	649 (41.82)		0.245		111 (53.11)	126 (60.29)		-0.047
	T3-4	103 (45.98)	903 (58.18)		-0.245		98 (46.89)	83 (39.71)		0.047
N stage (%)				<0.001					0.697
	N0	125 (55.80)	420 (27.06)		0.579		110 (52.63)	122 (58.37)		-0.038
	N1-3	99 (44.20)	1132 (72.94)		-0.579		99 (47.37)	87 (41.63)		0.038
Radiation (%)				<0.001					0.832
	No	160 (71.43)	829 (53.41)		0.399		145 (69.38)	138 (66.03)		-0.021
	Yes	64 (28.57)	723 (46.59)		-0.399		64 (30.62)	71 (33.97)		0.021
Chemotherapy (%)				<0.001					0.845
	No	128 (57.14)	591 (38.08)		0.385		113 (54.07)	115 (55.02)		0.019
	Yes	96 (42.86)	961 (61.92)		-0.385		96 (45.93)	94 (44.98)		-0.019
Abbreviations: PSM, propensity score matching; LCNEC, large cell neuroendocrine carcinoma.
