# Supplementary material for: Primary tumor resection: a new hope or an old illusion for patients with metastatic non-small cell lung neuroendocrine tumors?
Source: World J Surg Oncol. 2025 Oct 31;23:411. doi: 10.1186/s12957-025-04063-y (PMC12577287; doi:10.1186/s12957-025-04063-y)
Supplement: Supplementary file 1 — Supplementary Material 1 [file 12957_2025_4063_MOESM1_ESM.zip › Table S2.xlsx]

## Sheet: Sheet1
Table S2 Characteristics of the study population in chemotherapy and non - chemotherapy groups before and after PSM
Variables		Before PSM					After PSM
		Chemotherapy (n = 1057)	No chemotherapy (n = 719)	P	SMD		Chemotherapy (n = 570)	No chemotherapy (n = 570)	P	SMD
Age (%)				<0.001					0.513
	≤ 65 years	595 (56.29)	316 (43.95)		-0.249		265 (46.49)	254 (44.56)		-0.039
	> 65 years	462 (43.71)	403 (56.05)		0.249		305 (53.51)	316 (55.44)		0.039
Sex (%)				<0.001					0.374
	Female	455 (43.05)	393 (54.66)		0.233		266 (46.67)	281 (49.30)		0.053
	Male	602 (56.95)	326 (45.34)		-0.233		304 (53.33)	289 (50.70)		-0.053
Race (%)				0.797					0.496
	White	868 (82.12)	587 (81.64)		-0.012		458 (80.35)	467 (81.93)		0.041
	Others	189 (17.88)	132 (18.36)		0.012		112 (19.65)	103 (18.07)		-0.041
Marital (%)				0.001					0.066
	Married	587 (55.53)	344 (47.84)		-0.154		266 (46.67)	297 (52.11)		0.109
	Not married	470 (44.47)	375 (52.16)		0.154		304 (53.33)	273 (47.89)		-0.109
Histology (%)				<0.001					0.153
	Typical carcinoid	110 (10.41)	236 (32.82)		0.477		102 (17.89)	92 (16.14)		-0.048
	Atypical carcinoid	94 (8.89)	71 (9.87)		0.033		48 (8.42)	67 (11.75)		0.103
	LCNEC	853 (80.70)	412 (57.30)		-0.473		420 (73.68)	411 (72.11)		-0.035
Laterality (%)				0.6					0.904
	Right	635 (60.08)	423 (58.83)		-0.025		335 (58.77)	333 (58.42)		-0.007
	Left	422 (39.92)	296 (41.17)		0.025		235 (41.23)	237 (41.58)		0.007
Primary Site (%)				<0.001					0.875
	Upper lobe	530 (50.14)	299 (41.59)		-0.174		280 (49.12)	268 (47.02)		-0.042
	Middle lobe	66 (6.24)	68 (9.46)		0.11		35 (6.14)	40 (7.02)		0.034
	Lower lobe	281 (26.58)	235 (32.68)		0.13		167 (29.30)	172 (30.18)		0.019
	Others	180 (17.03)	117 (16.27)		-0.021		88 (15.44)	90 (15.79)		0.01
T stage (%)				0.316					0.678
	T1-2	448 (42.38)	322 (44.78)		0.048		271 (47.54)	264 (46.32)		-0.025
	T3-4	609 (57.62)	397 (55.22)		-0.048		299 (52.46)	306 (53.68)		0.025
N stage (%)				<0.001					0.519
	N0	249 (23.56)	296 (41.17)		0.358		168 (29.47)	178 (31.23)		0.038
	N1-3	808 (76.44)	423 (58.83)		-0.358		402 (70.53)	392 (68.77)		-0.038
Radiation (%)				<0.001					0.518
	No	961 (90.92)	591 (82.20)		-0.228		507 (88.95)	500 (87.72)		-0.037
	Yes	96 (9.08)	128 (17.80)		0.228		63 (11.05)	70 (12.28)		0.037
Chemotherapy (%)				<0.001					0.207
	No	504 (47.68)	485 (67.45)		0.422		322 (56.49)	343 (60.18)		0.075
	Yes	553 (52.32)	234 (32.55)		-0.422		248 (43.51)	227 (39.82)		-0.075
Abbreviations: PSM, propensity score matching; LCNEC, large cell neuroendocrine carcinoma.
