# Supplementary material for: Primary tumor resection: a new hope or an old illusion for patients with metastatic non-small cell lung neuroendocrine tumors?
Source: World J Surg Oncol. 2025 Oct 31;23:411. doi: 10.1186/s12957-025-04063-y (PMC12577287; doi:10.1186/s12957-025-04063-y)
Supplement: Supplementary file 1 — Supplementary Material 1 [file 12957_2025_4063_MOESM1_ESM.zip › Table S3.xlsx]

## Sheet: Sheet1
Table S3 Characteristics of the study population in radiation and non - radiation groups before and after PSM
Variables		Before PSM					After PSM
		Radiation (n = 787)	No radiation (n = 989)	P	SMD		Radiation (n = 677)	No radiation (n = 677)	P	SMD
Age (%)				<0.001					0.87
	≤ 65 years	450 (57.18)	461 (46.61)		-0.212		355 (52.44)	358 (52.88)		0.009
	> 65 years	337 (42.82)	528 (53.39)		0.212		322 (47.56)	319 (47.12)		-0.009
Sex (%)				<0.001					0.296
	Female	337 (42.82)	511 (51.67)		0.177		297 (43.87)	278 (41.06)		-0.057
	Male	450 (57.18)	478 (48.33)		-0.177		380 (56.13)	399 (58.94)		0.057
Race (%)				0.732					0.943
	White	642 (81.58)	813 (82.20)		0.016		558 (82.42)	557 (82.27)		-0.004
	Others	145 (18.42)	176 (17.80)		-0.016		119 (17.58)	120 (17.73)		0.004
Marital (%)				0.167					0.87
	Married	427 (54.26)	504 (50.96)		-0.066		355 (52.44)	352 (51.99)		-0.009
	Not married	360 (45.74)	485 (49.04)		0.066		322 (47.56)	325 (48.01)		0.009
Histology (%)				<0.001					0.35
	Typical carcinoid	68 (8.64)	278 (28.11)		0.433		68 (10.04)	65 (9.60)		-0.015
	Atypical carcinoid	44 (5.59)	121 (12.23)		0.203		44 (6.50)	58 (8.57)		0.074
	LCNEC	675 (85.77)	590 (59.66)		-0.532		565 (83.46)	554 (81.83)		-0.042
Laterality (%)				0.485					0.956
	Right	476 (60.48)	582 (58.85)		-0.033		401 (59.23)	402 (59.38)		0.003
	Left	311 (39.52)	407 (41.15)		0.033		276 (40.77)	275 (40.62)		-0.003
Primary Site (%)				<0.001					0.971
	Upper lobe	436 (55.40)	393 (39.74)		-0.32		343 (50.66)	337 (49.78)		-0.018
	Middle lobe	37 (4.70)	97 (9.81)		0.172		37 (5.47)	36 (5.32)		-0.007
	Lower lobe	195 (24.78)	321 (32.46)		0.164		186 (27.47)	194 (28.66)		0.026
	Others	119 (15.12)	178 (18.00)		0.075		111 (16.40)	110 (16.25)		-0.004
T stage (%)				0.715					0.443
	T1-2	345 (43.84)	425 (42.97)		-0.017		301 (44.46)	287 (42.39)		-0.042
	T3-4	442 (56.16)	564 (57.03)		0.017		376 (55.54)	390 (57.61)		0.042
N stage (%)				<0.001					0.486
	N0	206 (26.18)	339 (34.28)		0.171		170 (25.11)	159 (23.49)		-0.038
	N1-3	581 (73.82)	650 (65.72)		-0.171		507 (74.89)	518 (76.51)		0.038
Radiation (%)				<0.001					0.849
	No	723 (91.87)	829 (83.82)		-0.218		617 (91.14)	615 (90.84)		-0.01
	Yes	64 (8.13)	160 (16.18)		0.218		60 (8.86)	62 (9.16)		0.01
Chemotherapy (%)				<0.001					0.608
	No	234 (29.73)	485 (49.04)		0.386		231 (34.12)	240 (35.45)		0.028
	Yes	553 (70.27)	504 (50.96)		-0.386		446 (65.88)	437 (64.55)		-0.028
Abbreviations: PSM, propensity score matching; LCNEC, large cell neuroendocrine carcinoma.
